# Supplementary material for: Avocado Seeds-Mediated Alleviation of Cyclosporine A-Induced Hepatotoxicity Involves the Inhibition of Oxidative Stress and Proapoptotic Endoplasmic Reticulum Stress
Source: Molecules. 2022 Nov 14;27(22):7859. doi: 10.3390/molecules27227859 (PMC9698978; doi:10.3390/molecules27227859)
Supplement: Supplementary file 1 [file molecules-27-07859-s001.zip]

Archive with 1 entries (1 files):
- molecules-1739795-supplementary.pdf
